# Supplementary material for: A biomimetic membrane platform for predictive screening and rational engineering of endosomally escaped lipid nanoparticle-CpG oligodeoxynucleotides delivery systems
Source: PeerJ. 2026 May 5;14:e21147. doi: 10.7717/peerj.21147 (PMC13155235; doi:10.7717/peerj.21147)
Supplement: Supplemental Information 1 [file peerj-14-21147-s001.xlsx]

## Sheet: Source Data Figure 1
1：8			1：8：1			1：1：2
Size (d.nm) - 2-18-B [Steady state]	Intensity (Percent) - 2-18-B [Steady state]		Size (d.nm) - 3-181-B [Steady state]	Intensity (Percent) - 3-181-B [Steady state]		Size (d.nm) - 3-112-B [Steady state]	Intensity (Percent) - 3-112-B[Steady state]		Formulation	Particle size （nm）	PDI
0.3	0		0.3	0		0.3	0		1：8	268.2	0.171
0.3489	0		0.3489	0		0.3489	0		1：8：1	257.8	0.17
0.4057	0		0.4057	0		0.4057	0		1：2：1	217.3	0.173
0.4718	0		0.4718	0		0.4718	0
0.5487	0		0.5487	0		0.5487	0
0.6381	0		0.6381	0		0.6381	0
0.742	0		0.742	0		0.742	0
0.8629	0		0.8629	0		0.8629	0
1.003	0		1.003	0		1.003	0
1.167	0		1.167	0		1.167	0
1.357	0		1.357	0		1.357	0
1.578	0		1.578	0		1.578	0
1.835	0		1.835	0		1.835	0
2.134	0		2.134	0		2.134	0
2.482	0		2.482	0		2.482	0
2.886	0		2.886	0		2.886	0
3.357	0		3.357	0		3.357	0
3.903	0		3.903	0		3.903	0
4.539	0		4.539	0		4.539	0
5.279	0		5.279	0		5.279	0
6.139	0		6.139	0		6.139	0
7.139	0		7.139	0		7.139	0
8.302	0		8.302	0		8.302	0
9.655	0		9.655	0		9.655	0
11.23	0		11.23	0		11.23	0
13.06	0		13.06	0		13.06	0
15.18	0		15.18	0		15.18	0
17.66	0		17.66	0		17.66	0
20.53	0		20.53	0		20.53	0
23.88	0		23.88	0		23.88	0
27.77	0		27.77	0		27.77	0
32.3	0		32.3	0		32.3	0
37.56	0		37.56	0		37.56	0
43.68	0		43.68	0		43.68	0
50.79	0		50.79	0		50.79	0
59.07	0		59.07	0		59.07	0
68.69	0		68.69	0		68.69	0
79.88	0		79.88	0		79.88	0
92.89	0		92.89	0		92.89	0.7665
108	0.42		108	0		108	2.548
125.6	1.636		125.6	0.69		125.6	5.149
146.1	3.687		146.1	2.719		146.1	8.107
169.9	6.323		169.9	5.962		169.9	10.85
197.6	9.105		197.6	9.746		197.6	12.86
229.8	11.52		229.8	13.15		229.8	13.74
267.2	13.1		267.2	15.31		267.2	13.34
310.7	13.54		310.7	15.66		310.7	11.73
361.3	12.74		361.3	14.09		361.3	9.233
420.2	10.83		420.2	10.99		420.2	6.329
488.7	8.183		488.7	7.146		488.7	3.574
568.3	5.291		568.3	3.524		568.3	1.466
660.9	2.705		660.9	1.009		660.9	0.2967
768.5	0.8818		768.5	0		768.5	0
893.8	0.04162		893.8	0		893.8	0
1039	0		1039	0		1039	0
1209	0		1209	0		1209	0
1406	0		1406	0		1406	0
1635	0		1635	0		1635	0
1901	0		1901	0		1901	0
2211	0		2211	0		2211	0
2571	0		2571	0		2571	0
2990	0		2990	0		2990	0
3477	0		3477	0		3477	0
4043	0		4043	0		4043	0
4702	0		4702	0		4702	0
5468	0		5468	0		5468	0
6358	0		6358	0		6358	0
7394	0		7394	0		7394	0
8599	0		8599	0		8599	0
10000	0		10000	0		10000	0

## Sheet: Source Data Figure 2
Sample batch number	1：1：2	1：8：1	1：8
	Escape efficiency
1	0.196996	0.177028	0.102657
2	0.196378	0.179945	0.156767
3	0.20886	0.182858	0.173724
4	0.218479	0.186433	0.16924
5	0.190767	0.147165	0.121329
6	0.221867	0.191807	0.178636
7	0.166281	0.14924	0.127397
8	0.195638	0.178644	0.145493
	Sample batch number	LNP-serum-anion mixture group			LNP-serum-PBS mixture group	LNP-serum-Triton mixture group
		1：1：2	1：8：1	1：8
Fluorescence intensity (RFU)	1	128336	124209	108838	87621	206679
	2	128792	125437	120705	88700	204157
	3	108906	103580	101709	66125	204831
	4	117550	110922	107366	72362	206830
	5	112561	103630	98338	73486	204831
	6	121602	115333	112586	75331	208553
	7	121782	118244	113709	87259	207619
	8	117705	114229	107448	77688	204546

## Sheet: Source Data Figure 3
	The cryo-electron micrographs were sent out for acquisition, and the original imaging data is not available.

## Sheet: Source Data Figure 4
1：1：2（CHCl3）			1：1：2（CH2Cl2）
Size (d.nm) - 3-112-B [Steady state]	Intensity (Percent) - 3-112-B [Steady state]		Size (d.nm) - 3-112-B [Steady state]	Intensity (Percent) - 3-112-B[Steady state]
0.3	0		0.3	0
0.3489	0		0.3489	0
0.4057	0		0.4057	0
0.4718	0		0.4718	0
0.5487	0		0.5487	0
0.6381	0		0.6381	0
0.742	0		0.742	0
0.8629	0		0.8629	0
1.003	0		1.003	0
1.167	0		1.167	0
1.357	0		1.357	0
1.578	0		1.578	0
1.835	0		1.835	0
2.134	0		2.134	0
2.482	0		2.482	0
2.886	0		2.886	0
3.357	0		3.357	0
3.903	0		3.903	0
4.539	0		4.539	0
5.279	0		5.279	0
6.139	0		6.139	0
7.139	0		7.139	0
8.302	0		8.302	0
9.655	0		9.655	0
11.23	0		11.23	0
13.06	0		13.06	0
15.18	0		15.18	0
17.66	0		17.66	0
20.53	0		20.53	0
23.88	0		23.88	0
27.77	0		27.77	0
32.3	0		32.3	0
37.56	0		37.56	0
43.68	0		43.68	0
50.79	0		50.79	0
59.07	0		59.07	0
68.69	0		68.69	0
79.88	0.01165		79.88	0
92.89	0.6382		92.89	0.7665
108	2.145		108	2.548
125.6	4.482		125.6	5.149
146.1	7.324		146.1	8.107
169.9	10.17		169.9	10.85
197.6	12.46		197.6	12.86
229.8	13.73		229.8	13.74
267.2	13.71		267.2	13.34
310.7	12.37		310.7	11.73
361.3	9.959		361.3	9.233
420.2	6.972		420.2	6.329
488.7	4.013		488.7	3.574
568.3	1.673		568.3	1.466
660.9	0.3425		660.9	0.2967
768.5	0		768.5	0
893.8	0		893.8	0
1039	0		1039	0
1209	0		1209	0
1406	0		1406	0
1635	0		1635	0
1901	0		1901	0
2211	0		2211	0
2571	0		2571	0
2990	0		2990	0
3477	0		3477	0
4043	0		4043	0
4702	0		4702	0
5468	0		5468	0
6358	0		6358	0
7394	0		7394	0
8599	0		8599	0
10000	0		10000	0

## Sheet: Source Data Figure 5
	Sample batch number	CHCl₃		CH₂Cl₂
			Escape efficiency
	1	0.266084	0.268	0.273612	0.283
		0.269845		0.291778
	2	0.405073	0.406	0.394127	0.403
		0.406107		0.412413
	3	0.305281	0.302	0.272958	0.281
		0.299189		0.289907
	Sample batch number	LNP-serum-anion mixture group		LNP-serum-PBS mixture group	LNP-serum-Triton mixture group
		CHCl₃	CH₂Cl₂
Fluorescence intensity (RFU)	1	85518	87397	19102	249605
		85066	90419	19207	244062
	2	129564	126898	30900	243571
		132573	134172	29612	253532
	3	190496	182040	110632	261608
		181516	179166	105768	253178

## Sheet: Source Data Figure 6
		pH Sample batch number	5		6		7.4
			Escape efficiency
		1	0.220171	0.234393	0.149606	0.178611	0.108043	0.0985101
			0.238376		0.163665		0.102086
			0.244633		0.222563		0.085401
		2	0.225107	0.227376	0.178135	0.213819	0.0835444	0.0912488
			0.205315		0.248581		0.0835615
			0.251705		0.214741		0.106641
		3	0.269752	0.261799	0.249664	0.26585	0.108367	0.0935723
			0.247148		0.259343		0.0768649
			0.268498		0.288543		0.0954848
		LNP-serum-anion mixture group			LNP-serum-PBS mixture group			LNP-serum-Triton mixture group
	pH Sample batch number	5	6	7.4	5	6	7.4
Fluorescence intensity (RFU)	1	17590	20768	20666	11122	16373	17492	146886
		18598	21486	21351	10883	16189	18047	161824
		18863	23677	21484	10871	16406	18694	163347
	2	17951	22415	21201	11002	16916	18622	154349
		17176	24119	21438	11026	16673	18935	149770
		19026	23684	22096	11270	17067	18810	154069
	3	19627	24566	22990	10952	16537	19505	160796
		19309	25423	22400	11142	16853	19860	165225
		19570	25623	22737	10957	16367	19674	160392

## Sheet: Source Data Figure 7
		Sample batch number	Escape efficiency	human IFNα expression (1 μM)			AVERAGE
		1	0.191	10782.7	9860.27	8008.88	9550.61
		2	0.231	10106	8611.45	7956.91	8891.44
		3	0.192	10041.1	8351.53	8642.1	9011.58
		4	0.139	9013.47	6331.2	8077.56	7807.41
		5	0.106	5382.98	4626.25	4529.39	4846.2
		6	0.074	73.804	44.422	80.645	66.2903
		7	0.047	14.407	Range(0)	Range(0)	14.407
		8	0.157	8643.85	6600.88	8431.38	7892.04
		9	0.15	7093.36	5881.4	7327.62	6767.46
		10	0.143	9874.74	6550.06	7245.56	7890.12
		11	0.175	7794.68	6281.6	7624.5	7233.59
		12	0.197	11492.1	11415.6	9989.34	10965.7
		13	0.119	6407.19	6309.38	8266.5	6994.36
Escape
	Sample batch number	LNP-serum-anion mixture group	LNP-serum-PBS mixture group	LNP-serum-Triton mixture group		Biological Activity
Fluorescence intensity (RFU)	1	19721	12751	49953		Standard curve					Sample batch number	OD450nm
		19470	13632	50746							1	3.127	3.18	2.858
	2	19791	12528	48759							2	3.04	3.142	2.853
		20202	12466	49116							3	3.019	3.138	2.918
	3	18295	11880	49075							4	2.817	3.07	2.865
		18356	12096	50101							5	2.555	2.686	2.361
	4	15968	11108	51054							6	0.112	0.153	0.169
		15843	11385	50283							7	0.049	0.07	0.055
	5	14652	10908	51270							8	3.042	2.698	2.899
		14535	11005	51247							9	2.904	2.598	2.786
	6	13286	10812	50029							10	3.127	2.692	2.777
		13360	10961	51150							11	2.972	2.656	2.818
	7	12874	11247	49078							12	3.216	3.12	3.026
		12989	11431	50123							13	2.826	2.883	2.814
	8	18786	13666	50558
		19172	13780	50147
	9	18019	13244	47215
		18014	13321	48407
	10	17957	12890	50645
		17823	13332	49649
	11	18222	12424	50182
		18238	12484	50175
	12	20950	13855	55737
		21323	13963	55121
	13	16847	12976	52022
		17289	12910	52464
